# Supplementary material for: Effectiveness and Evidence Level of Dance on Functioning of Children and Adolescents with Neuromotor Impairments: A Systematic Review
Source: Int J Environ Res Public Health. 2023 Jan 13;20(2):1501. doi: 10.3390/ijerph20021501 (PMC9859262; doi:10.3390/ijerph20021501)
Supplement: Supplementary file 1 [file ijerph-20-01501-s001.zip]

Archive with 1 entries (1 files):
- ijerph-2026807-supplementary.pdf
